# Supplementary material for: Experimental Investigation of the Applicability of the Stress‐Based and Strain‐Based Hemolysis Models for Short‐Term Stress Peaks Typical for Rotary Blood Pumps
Source: Artif Organs. 2025 Apr 16;49(7):1108–18. doi: 10.1111/aor.15002 (PMC12179753; doi:10.1111/aor.15002)
Supplement: Supplementary file 2 — Data S2. [file AOR-49-1108-s001.csv]

experimental IH in %	group:1=reference, 2=sudden constriction,3=smooth constriction	repetitions
0,013	1	400
0,008	1	400
0,012	1	400
0,02	1	400
0,012	1	400
0,026	2	400
0,01	2	400
0,009	2	400
0,008	2	400
0,022	2	400
0,021	2	400
0,002	3	400
0,013	3	400
0,005	3	400
0,033	3	400
0,027	3	400
0,015	1	600
0,012	1	600
0,03	1	600
0,03	1	600
0,015	1	600
0,014	2	600
0,022	2	600
0,013	2	600
0,017	2	600
0,036	2	600
0,023	2	600
0,003	3	600
0,015	3	600
0,013	3	600
0,031	3	600
0,036	3	600
0,028	1	800
0,017	1	800
0,031	1	800
0,035	1	800
0,018	1	800
0,022	2	800
0,032	2	800
0,022	2	800
0,016	2	800
0,032	2	800
0,087	2	800
0,005	3	800
0,017	3	800
0,016	3	800
0,034	3	800
0,043	3	800
0,032	1	1000
0,015	1	1000
0,061	1	1000
0,05	1	1000
0,025	1	1000
0,026	2	1000
0,026	2	1000
0,037	2	1000
0,017	2	1000
0,057	2	1000
0,1	2	1000
0,008	3	1000
0,02	3	1000
0,025	3	1000
0,05	3	1000
0,052	3	1000
0,038	1	1200
0,021	1	1200
0,089	1	1200
0,048	1	1200
0,033	1	1200
0,034	2	1200
0,044	2	1200
0,021	2	1200
0,014	2	1200
0,074	2	1200
0,093	2	1200
0,026	3	1200
0,03	3	1200
0,029	3	1200
0,055	3	1200
0,057	3	1200
